# Supplementary material for: Laser-Ablative Synthesis of Isotope-Enriched Samarium Oxide Nanoparticles for Nuclear Nanomedicine
Source: Nanomaterials (Basel). 2019 Dec 28;10(1):69. doi: 10.3390/nano10010069 (PMC7022655; doi:10.3390/nano10010069)
Supplement: Supplementary file 1 [file nanomaterials-10-00069-s001.zip]

Archive with 1 entries (1 files):
- nanomaterials-655905-SI.pdf
